# Supplementary material for: Deciphering the Genetic Basis of Congenital Vertebral Malformations Through a Stepwise Diagnostic Approach
Source: Int J Mol Sci. 2026 Feb 11;27(4):1752. doi: 10.3390/ijms27041752 (PMC12940558; doi:10.3390/ijms27041752)
Supplement: Supplementary file 1 [file ijms-27-01752-s001.zip]

Archive with 1 entries (1 files):
- ijms-4105741-supplementary.xls
