# Supplementary material for: Deciphering the Genetic Basis of Congenital Vertebral Malformations Through a Stepwise Diagnostic Approach
Source: Int J Mol Sci. 2026 Feb 11;27(4):1752. doi: 10.3390/ijms27041752 (PMC12940558; doi:10.3390/ijms27041752)
Supplement: Supplementary file 1 [file ijms-27-01752-s001.zip › ijms-4105741-supplementary.xls]

## Sheet: Supplementary Table S1
Gene
ARSL
COL2A1
COL11A1
CSSP1
DLL3
EBP
FLNB
FN1
GDF3
GDF6
GPC3
GPC4
HES7
INPPL1
KIAA0586
KIAA1217
LBR
LFNG
MEOX1
MESP2
MYH3
MYO18B
NOTCH2
NSDHL
PAX1
PDE4D
POGZ
POLR3A
PRKAR1A
RIPPLY2
SF3B2
SLC26A2
SLC29A3
SLC35D1
SOX9
SUFU
SUMF1
TBX6
TCIRG1
TNFRSF11
TRPV4
VANGL1
